# Supplementary material for: Comprehensive Genomic Survey, Characterization and Expression Analysis of the HECT Gene Family in Brassica rapa L. and Brassica oleracea L
Source: Genes (Basel). 2019 May 27;10(5):400. doi: 10.3390/genes10050400 (PMC6562426; doi:10.3390/genes10050400)
Supplement: Supplementary file 1 [file genes-10-00400-s001.zip]

Archive with 2 entries (2 files):
- Supplementary Figures S1-S6.pdf
- Supplementary Tables S1-S2.xlsx
