# Supplementary material for: Comprehensive Genomic Survey, Characterization and Expression Analysis of the HECT Gene Family in Brassica rapa L. and Brassica oleracea L
Source: Genes (Basel). 2019 May 27;10(5):400. doi: 10.3390/genes10050400 (PMC6562426; doi:10.3390/genes10050400)
Supplement: Supplementary file 1 [file genes-10-00400-s001.zip › Supplementary Tables S1-S2.xlsx]

## Sheet: Table S1
		Table S1 List of identified Brassica rapa (Bra-) and Brassica oleracea (Bol-) HECT protein genes and their related Gene Ontology (GO) terms and chemical or physical information
	No.	Gene ID	Chromosome	Start	End	Strand	Length (CDS)	Length (aa)	Molecular function	Biological Process	Subcellular localization prediction	Mol. Wt. (kDa)	Isoelectric point (pI)	Atomic composition	Instability index II)	Aliphatic index	GRAVY
	1	Bra000779	A03	13080173	13082971	+	2652	883	• ubiquitin-protein ligase activity	• response to jasmonic acid stimulus • leaf senescence • response to hydrogen peroxide • protein ubiquitination involved in ubiquitin-dependent protein catabolic process	Plasmamembrane, Nuclear	100.976	5.92	14126	56.31	84.52	-0.334
	2	Bra005748	A03	417043	423253	-	4431	1476	• ubiquitin-protein ligase activity	• protein ubiquitination involved in ubiquitin-dependent protein catabolic process	Nuclear, Cytoplasmic	164.938	4.84	23043	52.74	89.36	-0.277
	3	Bra010737	A08	15409531	15417489	+	5667	1888	• ubiquitin-protein ligase activit	• cell morphogenesis • cell differentiation • anatomical structure development • DNA metabolic process • cell cycle • biosynthetic process • cellular nitrogen compound metabolic process • cellular protein modification process • catabolic process	Nuclear	202.301	5.71	28342	46.4	84.31	-0.282
	4	Bra021231	A01	22363191	22369888	-	3096	1031	• ubiquitin-protein ligase activit	• cellular protein modification process • catabolic process	Plasmamembrane, Nuclear	117.56	6.1	16547	44.28	93.89	-0.135
	5	Bra022201	A05	19841821	19848418	-	3099	1032	• ubiquitin-protein ligase activit	• cellular protein modification process • catabolic process	Plasmamembrane, Nuclear	117.868	6.34	16599	41.81	93.72	-0.161
	6	Bra027850	A09	9680054	9693046	+	11355	3784	• ubiquitin-protein ligase activit	• cellular protein modification process • catabolic process	Nuclear, Plasmamembrane	416.63	5.16	58401	52.42	91.55	-0.259
	7	Bra028860	A02	332705	338776	+	4332	1443	• ubiquitin-protein ligase activity	• cellular protein modification process,• catabolic process	Nuclear, Plasmamembrane, Cytoplasmic	160.54	5.34	22537	49.48	91.73	-0.189
	8	Bra029461	A09	17496942	17499858	+	2652	883	• ubiquitin-protein ligase activity	• aging • anatomical structure development • response to stress • cellular protein modification process • catabolic process	Plasmamembrane	100.96	6.68	14133	52.88	82.6	-0.287
	9	Bra038022	A06	69204	81670	+	10965	3654	• ubiquitin-protein ligase activity	• cellular protein modification process • catabolic process	Nuclear, Plasmamembrane	402.32	4.98	56456	45.96	92.19	-0.223
	10	Bra040685	A04	4017513	4022269	-	3432	1143	• ubiquitin-protein ligase activit	• cellular protein modification process • catabolic process	Plasmamembrane	128.84	7.86	18160	46.23	92.51	-0.146
	11	Bol004417	C04	7420921	7425646	-	3432	1143	• ubiquitin-protein ligase activity	• protein ubiquitination involved in ubiquitin-dependent protein catabolic process	Plasmamembrane	128.78	8.35	18163	46.96	91.93	-0.144
	12	Bol007120	C02	5204326	5209199	+	1515	504	• DNA binding • ubiquitin-protein ligase activity	• cell differentiation • cellular protein modification process • DNA metabolic process • response to stress • cellular nitrogen compound metabolic process • chromosome organization • catabolic process	Nuclear, Cytoplasmic	57.66	5.92	8142	39.48 stable	96.09	-0.168
	13	Bol009294	C05	31019088	31025705	+	3096	1031	• ubiquitin-protein ligase activity	• cellular protein modification process • catabolic process	Plasmamembrane, Nuclear	118.002	6.07	16572	44.49	91.24	-0.158
	14	Bol012097	C09	12691551	12694446	-	26631	876	• ubiquitin-protein ligase activity	• aging • anatomical structure development • response to stress • cellular protein modification process • catabolic process	Plasmamembrane	100.15	6.68	14024	51.74	83.26	-0.277
	15	Bol015296	C03	201240	207513	+	4689	1562	• ubiquitin-protein ligase activity	• cellular protein modification process • catabolic process	Nuclear, Plasmamembrane	173.64	4.87	24271	53.72	89.6	-0.211
	16	Bol016067/8	C03	45911685	45919582	-	5682	1893	• ubiquitin-protein ligase activity	• cell morphogenesis • cell differentiation • anatomical structure development • DNA metabolic process • cell cycle • biosynthetic process • cellular nitrogen compound metabolic process • cellular protein modification process • catabolic process	Nuclear	202.77	5.68	28415	47.05	84.51	-0.272
	17	Bol030543	C03	17475786	17478681	+	2748	915	• ubiquitin-protein ligase activity	• aging • anatomical structure development • response to stress • cellular protein modification process • catabolic process	Nuclear, Plasmamembrane	104.42	6.4	14616	56.3	83.48	-0.375
	18	Bol036879	C05	26697554	26704191	-	3099	1032	• ubiquitin-protein ligase activity	• cellular protein modification process • catabolic process	Plasmamembrane, Nuclear	117.99	6.35	16607	41.84	92.49	-0.191
	19	Bol003946	Scaffold000335	405723	408359	+	2484	827	• ubiquitin-protein ligase activity	• aging • anatomical structure development • response to stress • cellular protein modification process • catabolic process	Nuclear, Plasmamembrane	95.206	6.42	13352	53.57	85.68	-0.315
	20	Bol000770	Scaffold000335	48487	54617	+	4461	1486	• ubiquitin-protein ligase activity	• cellular protein modification process • catabolic process	Nuclear, Plasmamembrane	164.89	5.42	23164	49.48	93.26	-0.172
	21	Bol003376	Scaffold000353	330181	342237	+	10641	3546	• ubiquitin-protein ligase activity	• cellular protein modification process • catabolic process	Nuclear， Plasmamembrane	390.1	5.35	54733	51.36	91.51	-0.245
	22	Bol000411*	Scaffold000577	2	4448	+	3429	1142	• ubiquitin-protein ligase activity	• cellular protein modification process • catabolic process	Nuclear， Plasmamembrane	126.463	5.56	17756	51.8	92.06	-0.283
	23	Bol000412*	Scaffold000577	27380	31548	-	3273	1090	• ubiquitin-protein ligase activity	• cellular protein modification process • catabolic process	Nuclear， Plasmamembrane	120.843	5.53	16980	51.63	92.77	-0.291
		* indicates gene with partial-length sequence available in the public databases

## Sheet: Table S2
	Table S2 Primers used for quantitative real-time PCR (qRT-PCR)
	No	Gene ID	Sequence of primers (5'-3')*
	1	Bra000779	F: ATTCAAACGCAGGTCTCGGT
			R: TCAACAGCTGTGGACTTCCC
	2	Bra005748	F: TCTACCTCCTGGGGGCTTG
			R: CGGCAAGTCAGTTTCTGAA
	3	Bra010737	F: CTCAACCCAAGGCTGACGAT
			R: TCATGACGCTGGGAAGATCG
	4	Bra021231	F: ACCAATTATTCTGGAGGCTA
			R: TGAACAGCCCGTTACAAATT
	5	Bra022201	F: CGTCAGAACACTAACTATAC
			R: TTCGGTTGAGAAGCTTTTCA
	6	Bra027850	F: GAAGCGCTAATCACTTGCCG
			R: CGCTTGCTTCATGGATTGCA
	7	Bra028860	F: GGAGCAACAGCGAGCTTTTC
			R: GAATCACTACCGTGCTTGCG
	8	Bra029461	F: TGGATCCATTACATCTCAGT
			R: ATTTCCGGGTGGGCTAACTG
	9	Bra038022	F: AATATGTTGACCTTGTGGCC
			R: AAAATGGATACGAGCTCACG
	10	Bra040685	F: ACTCTGATAGCAGTCGAACA
			R: GCTCGAGAACAACTAGTCAC
	11	BrActin-2	F: TCAGATGCCCAGAAGTCTTGTTCC
			R: TCCTCCACCTGCCTCATCATACTC
		* F, farward primer; R, reverse primer.
